# Supplementary material for: First-Trimester Maternal Folic Acid Supplementation Modifies the Effects of Risk Factors Exposures on Congenital Heart Disease in Offspring
Source: Life (Basel). 2021 Jul 21;11(8):724. doi: 10.3390/life11080724 (PMC8399198; doi:10.3390/life11080724)
Supplement: Supplementary file 1 [file life-11-00724-s001.zip]

Archive with 1 entries (1 files):
- life-1243518-supplementary.pdf
